# Supplementary material for: Prevalence of Ineffective Haplotypes at the Rice Blast Resistance (R) Gene Loci in Chinese Elite Hybrid Rice Varieties Revealed by Sequence-Based Molecular Diagnosis
Source: Rice (N Y). 2020 Jan 30;13:6. doi: 10.1186/s12284-020-0367-x (PMC6990218; doi:10.1186/s12284-020-0367-x)
Supplement: Supplementary file 6 — Additional file 6: Table S4. Resistance assessment of 54 selected rice varieties against 27 rice blast isolates. [file 12284_2020_367_MOESM6_ESM.xlsx]

## Sheet: Sheet1
Table S4. Resistance assessment of 54 selected rice varieties against 27 rice blast isolates. NA: not available; MS: moderately susceptible; MR: moderately resistant; R: resistant; S: susceptible; HS: highly susceptible; HR: highly resistant
Accession	R genes	M. oryzae strain																											RF
		08-T19	08-T29	10-157	10-402	10-431	10-432	10-555	10-649	11-13	11-121	11-239	11-445	11-882	11-909	11-1093	12-3055	12-3057	13-123	13-123	13-412	13-466	13-594	13-710	93-286	98-288	w08-59	00-193	Variety	known R genes	Contribution rate
Tianyouhuazhan	Pi7, Pi5, Pi2, Pib	HR	HR	HR	HR	HR	HR	MR	HR	MR	MS	HR	HR	HR	MR	HR	HR	R	HR	HR	HR	HR	MR	HR	MR	HR	HR	HR	0.962963	0.777778	80.7692
Chuanyou 6203	Pikm, Pi5, Pib	R	MR	HR	HR	HR	HR	HR	HR	HR	R	HR	HR	MR	MR	R	HR	HR	HR	HR	HR	HR	R	MR	MR	HR	MR	R	1	0.962963	96.2963
Wuyouhuazhan	Pi5, Pi2, Pib	R	HR	HR	HR	HR	HR	R	HR	HR	R	HR	HR	R	HR	HR	HR	HR	HR	HR	HR	MR	HR	HR	R	R	R	HR	1	0.592593	59.2593
Xinrongyouhuazhan	Pi5, Pi2, Pib	HR	HR	HR	HR	HR	R	HR	HR	HR	HR	HR	HR	HR	HR	R	HR	HR	HR	HR	HR	R	HR	HR	R	R	R	HR	1	0.592593	59.2593
Rongyouhuazhan	Pi5, Pi2, Pib	HR	HR	HR	HR	MS	HR	R	HR	R	HR	HR	HR	HR	HR	HR	MS	R	HR	HR	HR	HR	HR	HR	MR	HR	HR	HR	0.925926	0.592593	64
C liangyouhuazhan	Pi5, Pi2, Pib	HR	HR	HR	HR	HR	R	R	HR	MS	HR	HR	R	HR	HR	MS	MS	HR	HR	HR	MR	HR	HR	HR	MS	HR	HR	R	0.851852	0.592593	69.5652
Liangyou 688	Pi5, Pi2	HR	HR	HR	HR	HR	HR	HR	HR	R	HR	R	R	HR	HR	R	R	HR	HR	HR	HR	HR	HR	HR	MR	HR	R	HR	1	0.555556	55.5556
Tanliangyou83	Pi5, Pi50	HR	HR	R	R	HR	HR	MR	HR	HR	HR	HR	HR	R	HR	HR	HR	HR	R	R	HR	HR	HR	HR	MS	HR	MS	R	0.925926	0.777778	84
Tianfengyou 316	Pi7, Pib	MS	MR	R	HR	R	HR	HR	HR	MR	HR	HR	HR	S	R	MR	R	R	HR	HR	HR	HR	MR	R	MS	MR	MR	MR	0.888889	0.62963	70.8333
Taiyou 390	Pi7, Pib	R	HR	MS	HR	HR	HR	HR	HR	MS	HR	HR	R	MS	MS	MS	R	R	HR	HR	HR	R	HR	HR	MS	HR	HR	R	0.777778	0.62963	80.9524
F you 498	Pi5, Piz-t	R	MR	HR	MR	HR	MR	HR	HR	R	MR	HR	MS	MR	HR	R	MS	MS	HR	HR	MS	MS	HR	R	HR	HR	R	R	0.814815	0.703704	86.3636
Wuyugeng No.2	Pik-ku, Pi5	MS	HR	MR	HR	MR	R	R	MS	MS	MR	HR	HR	MR	R	MS	R	HR	HR	HR	R	MR	R	HR	MS	R	R	R	0.814815	0.518519	63.6364
Wuyou 308	Pi5, Pib	HR	HR	HR	HR	MS	HR	MS	MS	HR	HR	HR	R	MS	HR	HR	HR	R	HR	HR	R	HR	R	R	MS	MR	HR	HR	0.814815	0.148148	18.1818
Weiyou 77	Pi5, Pib	MS	R	R	R	HR	HR	HR	MS	HR	HR	HR	R	MS	R	R	HR	R	HR	HR	MS	HR	MR	MS	MS	R	HR	R	0.777778	0.148148	19.0476
Rongyou 225	Pi5, Pib	R	HR	MS	MR	HR	HR	HR	HR	R	HR	R	MS	MS	R	MS	HR	HR	HR	HR	MS	HR	HR	R	MS	R	MR	HR	0.777778	0.148148	19.0476
Gangyou 188	Pi5, Pib	MS	R	NA	HR	MS	MS	HR	HR	MS	MS	MR	MS	MS	R	R	R	HR	HR	HR	MS	MS	MR	MS	HR	R	R	MS	0.555556	0.148148	26.6667
Dexiang 4103	Pi5, Pib	MS	MS	R	HR	HR	HR	HR	HR	R	HR	HR	MS	S	MS	MS	MS	MS	HR	HR	HR	MS	HR	MS	MS	MR	MR	MS	0.555556	0.148148	26.6667
Zhongzheyou No.1	Pi5, Pib	MR	MS	MS	HR	HR	MS	HR	MS	MS	HS	MR	MS	MS	MS	R	MS	MS	MR	MR	HR	HR	MR	MS	MS	R	R	MS	0.481481	0.148148	30.7692
Xinliangyou No.6	Pi5, Pib	HR	MS	NA	MR	MS	NA	HR	HR	MS	R	MR	S	NA	MS	MS	MS	MS	HR	HR	MS	MS	MR	MS	MS	MR	MS	MS	0.37037	0.148148	40
Huiliangyou 996	Pi5, Pib	HR	R	S	MR	MS	MS	HR	R	MS	MS	MR	MS	S	MS	MS	MS	R	MS	MS	MS	MS	MR	MS	MS	MR	MS	R	0.37037	0.148148	40
Fengliangyou No.4	Pi5, Pib	HR	MS	MS	MR	MS	HR	MR	MS	MS	R	R	S	MS	MS	MS	MS	S	MS	MS	MS	MS	MR	R	MS	MR	MS	MS	0.333333	0.148148	44.4444
Qishanzhan	Pi5, Pib	MS	MS	MS	MR	HR	HR	R	MS	MS	HR	R	MS	MS	MS	MS	MS	MS	MS	MS	MS	MS	MR	MS	MS	MR	MS	S	0.296296	0.148148	50
Yangliangyou No.6	Pi5, Pib	MS	HR	MS	MR	MS	MS	MR	HR	MS	R	HR	S	MS	MS	MS	MS	MS	MS	MS	MS	MS	MR	MS	MS	MR	MS	HS	0.296296	0.148148	50
Liangyou 6326	Pi5, Pib	HR	R	MS	MR	MS	MS	MR	MS	MS	MS	MR	MS	MS	MS	MS	S	MS	MS	MS	MS	MS	MR	S	MS	MR	MS	MS	0.259259	0.148148	57.1429
Zhongzheyou No.8	Pi5	R	HR	HR	HR	S	HR	MS	HR	HR	MS	HR	HR	MS	R	R	HR	HR	HR	HR	MS	HR	HR	MS	R	HR	R	HR	0.777778	0.037037	4.7619
Shanyou 63	Pi5	MS	HR	HR	R	MR	MS	R	HR	R	MR	HR	MS	MS	MS	MS	HR	HR	HR	HR	MS	R	HR	MS	MS	R	MS	HR	0.62963	0.037037	5.88235
Y liangyou 9918	Pi5	HR	HR	HR	MR	HR	MR	R	MS	HR	R	MS	MS	MS	MS	MS	R	HR	HR	HR	MS	HR	HR	NA	MS	HR	MS	HR	0.62963	0.037037	5.88235
Y liangyou No.6	Pi5	R	HR	HR	HR	HR	HR	MS	HR	MS	MS	HR	HR	S	MS	MS	HR	HR	MS	MS	MS	HR	HR	S	MR	HR	R	R	0.62963	0.037037	5.88235
C liangyou 396	Pi5	HR	HR	MS	MS	MS	MS	MS	MS	MS	R	MS	MS	MS	MS	R	HR	MR	R	R	S	MS	HR	MS	MS	R	R	R	0.444444	0.037037	8.33333
Gengxian 89	Pib	R	MS	HR	R	MR	HR	R	HR	HR	R	HR	MS	MS	MR	MS	MS	MS	HR	HR	MS	MS	MR	MR	MR	R	R	MS	0.666667	0.111111	16.6667
Yueyou 9113	Pib	R	MS	MS	HR	R	MS	R	HR	R	MS	HR	MS	MS	MR	HR	R	HR	HR	HR	HR	HR	HR	R	MS	R	S	MS	0.666667	0.111111	16.6667
Shanyou 46	Pib	MS	HR	HR	MR	MS	MS	R	HR	R	R	HR	MS	MS	MS	R	MS	HR	R	R	MS	R	R	R	MS	MS	R	R	0.62963	0.111111	17.6471
Weiyou 46	Pib	R	HR	HR	HR	MS	MS	R	HR	R	MS	R	R	MS	MS	R	MS	HR	HR	HR	MS	MS	MR	HR	MS	MS	HR	MS	0.592593	0.111111	18.75
Shenliangyou 5814	Pib	MS	HR	HR	HR	MR	MR	R	HR	HR	HR	HR	MS	MS	MS	MS	HR	R	MS	MS	MS	HR	HR	MS	MS	MR	MS	HR	0.592593	0.111111	18.75
H you 518	Pib	MS	MS	MR	MR	HR	MR	HR	MS	HR	R	HR	S	S	HR	HR	MS	MS	HR	HR	MS	MS	R	HR	MR	MS	MS	MS	0.555556	0.111111	20
Wandao153	Pib	MS	MS	HR	MR	MS	MS	R	R	MS	MS	MR	S	MS	HR	MR	MS	R	HR	HR	MS	HR	MR	MS	MS	R	MS	R	0.518519	0.111111	21.4286
Fengyuanyou 299	Pib	R	MS	R	MR	MS	HR	MR	HR	R	R	MR	HR	MS	MS	MS	MS	MS	R	R	MS	MS	MR	MS	MS	MS	R	MS	0.518519	0.111111	21.4286
Y liangyou No.1	Pib	MS	HR	NA	MR	NA	NA	NA	HR	HR	R	MR	HR	NA	MS	MS	HR	MS	MS	MS	MS	HR	MR	MS	MS	HR	R	HR	0.481481	0.111111	23.0769
C liangyou 343	Pib	HR	R	NA	HR	NA	NA	NA	NA	NA	MS	MR	NA	NA	NA	NA	HR	R	HR	HR	NA	HR	MR	NA	NA	HR	MR	R	0.481481	0.111111	23.0769
Yueyou518	Pib	MS	MS	HR	HR	R	MS	MS	MS	R	MR	HR	MS	S	R	MR	MS	MS	HR	HR	MS	MS	MR	MS	MS	HR	HR	MS	0.481481	0.111111	23.0769
Zhuliangyou 819	Pib	R	MS	MS	MR	HR	MS	MS	S	MS	MS	MR	S	MS	MS	MR	R	R	HR	HR	MS	HR	MR	MS	MS	MS	MR	MS	0.444444	0.111111	25
Guangliangyouxiang 66	Pib	R	R	MS	MR	MS	MR	HR	HR	MS	MS	HR	S	MS	MS	MS	MS	MS	R	R	HR	MS	MR	MS	MS	MS	MS	MS	0.407407	0.111111	27.2727
Tianyou 998		MR	R	MS	R	HR	MS	R	HR	R	R	HR	HR	MS	MS	R	R	HR	HR	HR	HR	HR	MS	HR	MS	HR	R	MS	0.740741	0	0
Y liangyou 5867		MS	R	HR	HR	MS	HR	R	R	R	HR	HR	HR	S	MS	MS	R	HR	HR	HR	MS	HR	HR	MS	HR	R	MS	HR	0.703704	0	0
Xiushui 122		HR	HR	HR	R	MS	HR	MS	HR	HR	MR	HR	MS	MS	MS	MR	MS	R	R	R	MS	MR	MS	MR	MS	MS	R	MR	0.62963	0	0
Luliangyou 996		MS	MS	R	R	R	HR	R	MS	MS	MS	HR	MS	MS	R	HR	HR	HR	HR	HR	R	HR	MS	R	R	MS	R	HR	0.666667	0	0
Wufengyou T025		R	HR	R	HR	HR	R	HR	HR	HR	HR	HR	S	MS	MS	HR	R	R	HR	HR	MS	HR	MS	MS	MS	MS	HR	MS	0.666667	0	0
Wuyugeng No.3		R	R	R	R	M	MR	M	HR	M	HR	R	R	M	M	M	M	M	R	R	M	M	M	R	M	H	MR	M	0.481481	0	0
C liangyou 608		HR	HR	HR	MS	HR	MS	MS	HR	MS	R	HR	MS	MS	MS	MS	MS	HR	R	R	MS	MS	MS	MS	MS	MS	MS	MR	0.407407	0	0
Zhe 773		MS	MS	MS	R	HR	MS	MS	MS	MS	MS	R	S	MS	MR	R	MS	S	HR	HR	MS	MS	MR	MR	MS	MS	MR	MS	0.37037	0	0
Xiangzaoxian No.7		HR	MS	R	MS	MR	MS	MS	MS	MS	MS	MS	S	MS	MS	MS	MS	MS	R	R	MS	MS	MS	MS	MS	MS	MS	S	0.185185	0	0
Zhefu 802		MS	R	MS	MS	MS	MS	MS	HR	MS	R	HR	MS	MS	S	MS	MS	MR	MS	MS	MS	HS	S	S	MS	S	S	S	0.185185	0	0
Eyi 105		MS	MS	S	S	MS	MS	MR	MS	MS	MS	MS	MS	MS	MS	MS	MS	MS	MS	MS	MS	MS	S	MS	MS	MS	MR	MS	0.0740741	0	0
Ewan No.5		MS	MS	R	MS	MS	MS	S	MS	MS	S	MS	MS	MS	S	MS	MS	S	MS	MS	MS	MS	MS	MS	MS	MS	MS	HS	0.037037	0	0
IRBL9-W	Pi9	MR	HR	MR	MR	MR	HR	MR	MR	HR	MR	R	MR	MR	HR	HR	MR	MR	HR	HR	MR	MR	R	MR	MR	MR	MR	HR	1	NA
IRBLz5-CA	Pi2	MS	HR	R	MS	MS	MS	MR	R	MS	MS	HR	MS	HR	HR	S	MS	S	HR	HR	R	MS	R	MR	MS	MR	R	R	0.555556
IRBLz-Fu	Piz	MR	MS	MR	MR	HR	MS	R	MS	HR	HS	MS	MS	MS	MS	MS	R	R	MS	MS	R	MS	MS	MS	MR	R	MS	MS	0.407407
IRBLzt-T	Pizt	MS	MR	MS	MR	HR	HR	R	MR	R	R	MR	S	MR	MR	HR	MS	MS	MR	MS	MS	MS	MR	HR	MR	R	HR	HR	0.703704
NIL-e1	Pi50	MS	MS	HR	HR	R	R	MS	R	R	MS	HR	MR	MR	R	MR	HR	R	R	R	R	HR	R	R	MS	R	S	HR	0.777778
IRBLkh-K3	Pikh	MR	MR	MR	HR	HR	MR	MR	MR	HR	HS	MR	R	MR	MR	R	HR	MR	MR	MR	R	R	S	R	MR	HR	R	MR	0.925926
IRBL1-CL	Pi1	MR	MR	MR	MR	MR	MR	MR	HR	HR	MS	MR	MR	MR	MR	MR	HR	MR	MR	MR	R	HR	MS	MR	MR	HR	HR	MR	0.925926
IRBLkp-K60	Pikp	S	R	MS	MS	HR	S	MR	MS	MS	MS	MS	HR	MS	MS	MS	R	MR	MR	MR	MR	HR	MS	HR	MS	R	HR	MR	0.518519
IRBLi-F5	Pii	MS	MS	MS	MS	MS	MS	MS	MS	MS	MS	MS	MS	MS	MS	MS	MS	MS	MS	MS	MS	MS	MS	MS	MS	HR	MS	MS	0.037037
IRBLb-B	Pib	S	MS	MS	HR	S	MS	HS	S	S	NS	R	MS	MS	MS	MS	MS	MS	MS	MS	MS	MS	R	S	HS	S	MS	MS	0.111111
LTH	NA	HS	HS	MS	S	MS	S	MS	HS	S	HS	HS	HS	S	S	S	MS	MS	MS	MS	S	S	S	MS	S	MS	HS	S	0
